# Supplementary material for: Mechanistic insights into E. coli recovery from growth arrest
Source: Nat Commun. 2026 Apr 11;17:5124. doi: 10.1038/s41467-026-71781-6 (PMC13246957; doi:10.1038/s41467-026-71781-6)
Supplement: Supplementary file 4 — Source Data [file 41467_2026_71781_MOESM4_ESM.zip]

Archive with 3 entries (3 files):
- Source Data-diaParameters.txt
- Source Data- list of proteins detected by MS.xlsx
- Source Data- p-values for the.txt
