# Supplementary material for: Mechanistic insights into E. coli recovery from growth arrest
Source: Nat Commun. 2026 Apr 11;17:5124. doi: 10.1038/s41467-026-71781-6 (PMC13246957; doi:10.1038/s41467-026-71781-6)
Supplement: Supplementary file 4 — Source Data [file 41467_2026_71781_MOESM4_ESM.zip › Source Data-diaParameters.txt]

#MS Type	Cycle Id	Start IM [1/K0]	End IM [1/K0]	Start Mass [m/z]	End Mass [m/z]	CE [eV]
MS1	0	-	-	-	-	-
PASEF	1	0.8600	1.1100	700.00	721.00	-
PASEF	1	0.6000	0.8600	400.00	421.00	-
PASEF	2	0.8700	1.1300	720.00	741.00	-
PASEF	2	0.6200	0.8700	420.00	441.00	-
PASEF	3	0.8900	1.1500	740.00	761.00	-
PASEF	3	0.6300	0.8900	440.00	461.00	-
PASEF	4	0.9100	1.1600	760.00	781.00	-
PASEF	4	0.6500	0.9100	460.00	481.00	-
PASEF	5	0.9200	1.1800	780.00	801.00	-
PASEF	5	0.6700	0.9200	480.00	501.00	-
PASEF	6	0.9400	1.2000	800.00	821.00	-
PASEF	6	0.6900	0.9400	500.00	521.00	-
PASEF	7	0.9600	1.2100	820.00	841.00	-
PASEF	7	0.7000	0.9600	520.00	541.00	-
PASEF	8	0.9800	1.2300	840.00	861.00	-
PASEF	8	0.7200	0.9800	540.00	561.00	-
PASEF	9	0.9900	1.2500	860.00	881.00	-
PASEF	9	0.7400	0.9900	560.00	581.00	-
PASEF	10	1.0100	1.2600	880.00	901.00	-
PASEF	10	0.7500	1.0100	580.00	601.00	-
PASEF	11	1.0300	1.2800	900.00	921.00	-
PASEF	11	0.7700	1.0300	600.00	621.00	-
PASEF	12	1.0400	1.3000	920.00	941.00	-
PASEF	12	0.7900	1.0400	620.00	641.00	-
PASEF	13	1.0600	1.3200	940.00	961.00	-
PASEF	13	0.8000	1.0600	640.00	661.00	-
PASEF	14	1.0800	1.3300	960.00	981.00	-
PASEF	14	0.8200	1.0800	660.00	681.00	-
PASEF	15	1.0900	1.3500	980.00	1001.00	-
PASEF	15	0.8400	1.0900	680.00	701.00	-
