# Supplementary material for: Mechanistic insights into E. coli recovery from growth arrest
Source: Nat Commun. 2026 Apr 11;17:5124. doi: 10.1038/s41467-026-71781-6 (PMC13246957; doi:10.1038/s41467-026-71781-6)
Supplement: Supplementary file 4 — Source Data [file 41467_2026_71781_MOESM4_ESM.zip › Source Data- p-values for the.txt]

Figure 1. Assembly of E. coli 30S subunit in growth recovery.
Panel (b) : For wt vs ΔrimM, p = 3.7x10-11; for ΔrimM vs ΔrbfA, p = 5.5x10-8; for wt vs ΔrbfA, p = 5.2x10-7. 
Panel (c) : For wt vs ΔrimM, p = 2.9x10-4; for ΔrimM vs ΔrbfA, p = 3.6x10-4; for wt vs ΔrbfA, p = 0.35. 
Panel (e) : For wt vs ΔrimM, p = 3.7x10-11; for wt vs ΔrpsI, p = 0.9; for wt vs ΔrpsM-mut, p = 7.6x10-5; for wt vs ΔksgA, p = 0.03; for wt vs ΔrsmE, p = 0.09; for ΔrimM vs ΔrpsI, p = 3.5x10-10; for ΔrimM vs ΔrpsM-mut, p = 3.2x10-9; for ΔrimM vs ΔksgA, p = 4.9x10-8; for ΔrimM vs ΔrsmE, p = 5.2x10-10. 
Panel (f) : For wt vs ΔrimM, p = 2.9x10-4; for wt vs ΔrpsI, p = 0.2; for wt vs ΔrpsM-mut, p = 0.01; for wt vs ΔksgA, p = 0.8; for wt vs ΔrsmE, p = 0.04; for ΔrimM vs ΔrpsI, p = 7.5x10-4; for ΔrimM vs ΔrpsM-mut, p = 9.6x10-9; for ΔrimM vs ΔksgA, p = 1.5x10-7; for ΔrimM vs ΔrsmE, p = 4.7x10-8. 
Panel (h) : For wt vs ΔrimM+Empty, p = 2.7x10-5; for wt vs ΔrimM+His-rimM, p = 2.0x10-3; for wt vs ΔrimM+His-rimM-YY, p = 0.07; for wt vs ΔrimM+rbfA, p = 1.0x10-11; for ΔrimM+Empty vs ΔrimM+His-rimM, p = 8.2x10-4; for ΔrimM+Empty vs ΔrimM+His-rimM-YY, p = 1.3x10-4; for ΔrimM+Empty vs ΔrimM+rbfA, p = 1.7x10-3. 
Panel (i) : For wt vs ΔrimM+Empty, p = 3.4x10-4; for wt vs ΔrimM+His-rimM, p = 0.02; for wt vs ΔrimM+His-rimM-YY, p = 0.01; for wt vs ΔrimM+rbfA, p = 0.5; for ΔrimM+Empty vs ΔrimM+His-rimM, p = 0.04; for ΔrimM+Empty vs ΔrimM+His-rimM-YY, p = 3.5x10-4; for ΔrimM+Empty vs ΔrimM+rbfA, p = 6.3x10-5.
Panel (j) : At OD 0.1, 0.4, and 1.0, p = 4.4x10-2, 4.2x10-4, 7.0x10-5, respectively.


Figure 5. Ribosome Profiling and Assembly States.
Panel (h) : For wt vs ΔrimM, p = 3.7x10-11; for wt vs ΔrimM/ΔrsfS, p = 5.3x10-8; for ΔrimM vs ΔrimM/ΔrsfS, p = 4.6x10-4.
Panel (i) : For wt vs ΔrimM, p = 2.9x10-4; for wt vs ΔrimM/ΔrsfS, p = 4.8x10-4; for ΔrimM vs ΔrimM/ΔrsfS, p = 0.09.
